# Supplementary material for: The promotion effect of π-π interactions in Pd NPs catalysed selective hydrogenation
Source: Nat Commun. 2022 Apr 1;13:1770. doi: 10.1038/s41467-022-29299-0 (PMC8975908; doi:10.1038/s41467-022-29299-0)
Supplement: Supplementary file 3 — Source Data [file 41467_2022_29299_MOESM3_ESM.zip]

Archive with 1 entries (1 files):
- 329315_2_supp_6234137_r65vyf.cif
