# Supplementary material for: The promotion effect of π-π interactions in Pd NPs catalysed selective hydrogenation
Source: Nat Commun. 2022 Apr 1;13:1770. doi: 10.1038/s41467-022-29299-0 (PMC8975908; doi:10.1038/s41467-022-29299-0)
Supplement: Supplementary file 3 — Source Data [file 41467_2022_29299_MOESM3_ESM.zip › 329315_2_supp_6234137_r65vyf.cif]

data_C2M\LAST\(2)
_audit_creation_date              2020-11-29
_audit_creation_method            'Materials Studio'
_symmetry_space_group_name_H-M    'C2/M'
_symmetry_Int_Tables_number       12
_symmetry_cell_setting            monoclinic
loop_
_symmetry_equiv_pos_as_xyz
  x,y,z
  -x,y,-z
  -x,-y,-z
  x,-y,z
  x+1/2,y+1/2,z
  -x+1/2,y+1/2,-z
  -x+1/2,-y+1/2,-z
  x+1/2,-y+1/2,z
_cell_length_a                    35.5027
_cell_length_b                    33.3915
_cell_length_c                    4.1343
_cell_angle_alpha                 90.0000
_cell_angle_beta                  75.6077
_cell_angle_gamma                 90.0000
loop_
_atom_site_label
_atom_site_type_symbol
_atom_site_fract_x
_atom_site_fract_y
_atom_site_fract_z
_atom_site_U_iso_or_equiv
_atom_site_adp_type
_atom_site_occupancy
C1     C     0.97982   0.92730   0.54090   0.00000  Uiso   1.00
C2     C     0.95850   0.96305   0.60624   0.00000  Uiso   1.00
C3     C     0.31834   0.82652   0.70502   0.00000  Uiso   1.00
C4     C     0.58281   0.46322   0.28299   0.00000  Uiso   1.00
C5     C     0.39172   0.57283   0.72323   0.00000  Uiso   1.00
C6     C     0.64018   0.56980   0.42081   0.00000  Uiso   1.00
C7     C     0.66493   0.60224   0.42186   0.00000  Uiso   1.00
C8     C     0.65800   0.63920   0.28470   0.00000  Uiso   1.00
C9     C     0.62682   0.64228   0.13491   0.00000  Uiso   1.00
C10    C     0.60286   0.60915   0.12157   0.00000  Uiso   1.00
N11    N     0.67997   0.67467   0.31545   0.00000  Uiso   1.00
C12    C     0.71353   0.32457   0.39082   0.00000  Uiso   1.00
C13    C     0.73227   0.71369   0.44501   0.00000  Uiso   1.00
C14    C     0.76689   0.71293   0.55371   0.00000  Uiso   1.00
C15    C     0.78435   0.74943   0.60707   0.00000  Uiso   1.00
O16    O     0.21734   0.67518   0.39605   0.00000  Uiso   1.00
H17    H     0.96603   0.89848   0.55371   0.00000  Uiso   1.00
H18    H     0.34246   0.81287   0.51263   0.00000  Uiso   1.00
H19    H     0.31532   0.81163   0.95007   0.00000  Uiso   1.00
H20    H     0.32579   0.85836   0.73586   0.00000  Uiso   1.00
H21    H     0.64529   0.54247   0.54435   0.00000  Uiso   1.00
H22    H     0.68774   0.59869   0.55013   0.00000  Uiso   1.00
H23    H     0.62172   0.67035   0.02216   0.00000  Uiso   1.00
H24    H     0.58065   0.61177  -0.01545   0.00000  Uiso   1.00
H25    H     0.72847   0.35206   0.41951   0.00000  Uiso   1.00
H26    H     0.81078   0.74959   0.69115   0.00000  Uiso   1.00
C27    C     0.89807   0.00000   0.79028   0.00000  Uiso   1.00
C28    C     0.97923   0.00000   0.55699   0.00000  Uiso   1.00
H29    H     0.36676   0.50000   0.88776   0.00000  Uiso   1.00
loop_
_geom_bond_atom_site_label_1
_geom_bond_atom_site_label_2
_geom_bond_distance
_geom_bond_site_symmetry_2
_ccdc_geom_bond_type
C1     C2      1.404   .     A
C1     H17     1.075   .     S
C1     C1      1.388   2_756 A
C2     C4      1.424   6_656 A
C2     C28     1.425   1_565 A
C3     O16     1.430   7_566 S
C3     H18     1.111   .     S
C3     H19     1.110   .     S
C3     H20     1.110   .     S
C4     C2      1.424   6_646 A
C4     C27     1.399   6_656 A
C4     C5      1.502   3_666 S
C5     C4      1.502   3_666 S
C5     C10     1.407   2_656 A
C5     C6      1.408   2_656 A
C6     C5      1.408   2_656 A
C6     C7      1.396   .     A
C6     H21     1.083   .     S
C7     C8      1.405   .     A
C7     H22     1.079   .     S
C8     C9      1.400   .     A
C8     N11     1.441   .     S
C9     C10     1.405   .     A
C9     H23     1.082   .     S
C10    C5      1.407   2_656 A
C10    H24     1.083   .     S
N11    C12     1.305   4_565 D
C12    N11     1.305   4_565 D
C12    C13     1.483   4_565 S
C12    H25     1.081   .     S
C13    C12     1.483   4_565 S
C13    C14     1.410   .     A
C13    C15     1.405   7_666 A
C14    C15     1.409   .     A
C14    O16     1.415   2_656 S
C15    C13     1.405   7_666 A
C15    H26     1.078   .     S
O16    C14     1.415   2_656 S
O16    C3      1.430   7_566 S
C27    C4      1.399   7_656 A
C27    C4      1.399   6_646 A
C27    H29     1.084   5_545 S
C28    C2      1.425   4_565 A
C28    C2      1.425   1_545 A
C28    C28     1.432   2_756 A
H29    C27     1.084   5_455 S
